# Supplementary material for: Adsorption Performance of Cd(II) by Chitosan-Fe3O4-Modified Fish Bone Char
Source: Int J Environ Res Public Health. 2022 Jan 23;19(3):1260. doi: 10.3390/ijerph19031260 (PMC8834754; doi:10.3390/ijerph19031260)
Supplement: Supplementary file 1 [file ijerph-19-01260-s001.zip]

Archive with 1 entries (1 files):
- ijerph-1528617-supplementary.pdf
